# Supplementary material for: An Integral-Direct GOSTSHYP Algorithm for the Computation of High Pressure Effects on Molecular and Electronic Structure
Source: J Chem Theory Comput. 2025 Jan 17;21(2):747–61. doi: 10.1021/acs.jctc.4c01502 (PMC11780742; doi:10.1021/acs.jctc.4c01502)
Supplement: Supplementary file 1 — ct4c01502_si_001.zip [file ct4c01502_si_001.zip]

Archive with 3 entries (3 files):
- c60.xyz
- c60pincer.xyz
- pincer.xyz
