# Supplementary material for: An Integral-Direct GOSTSHYP Algorithm for the Computation of High Pressure Effects on Molecular and Electronic Structure
Source: J Chem Theory Comput. 2025 Jan 17;21(2):747–61. doi: 10.1021/acs.jctc.4c01502 (PMC11780742; doi:10.1021/acs.jctc.4c01502)
Supplement: Supplementary file 1 — ct4c01502_si_001.zip [file ct4c01502_si_001.zip › c60.xyz]

60
Energy =
C    -1.2359162    0.0000000    3.3242893 
C    -0.3819191    1.1754262    3.3242893 
C     0.9998772    0.7264533    3.3242893 
C     0.9998772   -0.7264533    3.3242893 
C     1.9583196    1.4228025    2.5921044 
C    -0.7480115    2.3021428    2.5921044 
C    -0.3819191   -1.1754262    3.3242893 
C    -2.4206162    0.0000000    2.5921044 
C    -0.7480115   -2.3021428    2.5921044 
C     1.9583196   -1.4228025    2.5921044 
C     2.9581968    0.6963492    1.8282662 
C     1.5764005    2.5982287    1.8282662 
C     2.9581968   -0.6963492    1.8282662 
C     1.5764005   -2.5982287    1.8282662 
C     0.2518657   -3.0285961    1.8282662 
C    -1.9839277   -2.3021428    1.8282662 
C    -2.8025353   -1.1754262    1.8282662 
C    -2.8025353    1.1754262    1.8282662 
C    -1.9839277    2.3021428    1.8282662 
C     0.2518657    3.0285961    1.8282662 
C     3.1942358    1.4228025    0.5923500 
C     2.3402387    2.5982287    0.5923500 
C    -1.7478887    3.0285961    0.5923500 
C    -0.3660924    3.4775689    0.5923500 
C    -3.4204934   -0.7264533    0.5923500 
C    -3.4204934    0.7264533    0.5923500 
C    -1.7478887   -3.0285961    0.5923500 
C    -0.3660924   -3.4775689    0.5923500 
C     2.3402387   -2.5982287    0.5923500 
C     3.1942358   -1.4228025    0.5923500 
C     3.4204934   -0.7264533   -0.5923500 
C     3.4204934    0.7264533   -0.5923500 
C     1.7478887    3.0285961   -0.5923500 
C     0.3660924    3.4775689   -0.5923500 
C    -3.1942358    1.4228025   -0.5923500 
C    -2.3402387    2.5982287   -0.5923500 
C    -2.3402387   -2.5982287   -0.5923500 
C    -3.1942358   -1.4228025   -0.5923500 
C     0.3660924   -3.4775689   -0.5923500 
C     1.7478887   -3.0285961   -0.5923500 
C     2.8025353    1.1754262   -1.8282662 
C     1.9839277    2.3021428   -1.8282662 
C    -0.2518657    3.0285961   -1.8282662 
C    -1.5764005    2.5982287   -1.8282662 
C    -2.9581968    0.6963492   -1.8282662 
C    -2.9581968   -0.6963492   -1.8282662 
C    -1.5764005   -2.5982287   -1.8282662 
C    -0.2518657   -3.0285961   -1.8282662 
C     1.9839277   -2.3021428   -1.8282662 
C     2.8025353   -1.1754262   -1.8282662 
C     0.7480115   -2.3021428   -2.5921044 
C     2.4206162    0.0000000   -2.5921044 
C     0.7480115    2.3021428   -2.5921044 
C    -1.9583196    1.4228025   -2.5921044 
C    -1.9583196   -1.4228025   -2.5921044 
C    -0.9998772   -0.7264533   -3.3242893 
C     0.3819191   -1.1754262   -3.3242893 
C     1.2359162    0.0000000   -3.3242893 
C     0.3819191    1.1754262   -3.3242893 
C    -0.9998772    0.7264533   -3.3242893 
