# Supplementary material for: An Integral-Direct GOSTSHYP Algorithm for the Computation of High Pressure Effects on Molecular and Electronic Structure
Source: J Chem Theory Comput. 2025 Jan 17;21(2):747–61. doi: 10.1021/acs.jctc.4c01502 (PMC11780742; doi:10.1021/acs.jctc.4c01502)
Supplement: Supplementary file 1 — ct4c01502_si_001.zip [file ct4c01502_si_001.zip › c60pincer.xyz]

148
Energy =
C     2.3331569   -1.3851407   -6.2735322 
C     1.5043213   -0.7059446   -5.3625220 
C     1.5043213    0.7059446   -5.3625220 
C     2.3331569    1.3851407   -6.2735322 
C     3.1421067    0.6981619   -7.1779914 
C     3.1421067   -0.6981619   -7.1779914 
C     0.7086345    1.5277347   -4.4083212 
C     1.3814765    2.4398281   -3.5922478 
C     0.7256104    3.3850804   -2.7867855 
C    -0.7256104    3.3850804   -2.7867855 
C    -1.3814765    2.4398281   -3.5922478 
C    -0.7086345    1.5277347   -4.4083212 
C     1.4798912    4.3094684   -1.9233018 
C     0.7176288    5.2943244   -1.3276971 
C    -0.7176288    5.2943244   -1.3276971 
C    -1.4798912    4.3094684   -1.9233018 
C    -1.1515379    6.0148165   -0.1853884 
C     0.0000000    6.4554022    0.5223966 
C     1.1515379    6.0148165   -0.1853884 
C     0.0000000    6.7025332    1.8873849 
C    -1.3147171    6.6790722    2.4974941 
C    -2.4433086    6.2510373    1.8062721 
C    -2.3774120    5.7954572    0.4319631 
C    -3.2616727    4.9216547   -0.3031939 
C    -2.8314317    4.2116829   -1.4227003 
C     1.3147171    6.6790722    2.4974941 
C     2.4433086    6.2510373    1.8062721 
C     2.3774120    5.7954572    0.4319631 
C     3.2616727    4.9216547   -0.3031939 
C     2.8314317    4.2116829   -1.4227003 
C    -1.5043213    0.7059446   -5.3625220 
C    -1.5043213   -0.7059446   -5.3625220 
C    -2.3331569   -1.3851407   -6.2735322 
C    -3.1421067   -0.6981619   -7.1779914 
C    -3.1421067    0.6981619   -7.1779914 
C    -2.3331569    1.3851407   -6.2735322 
C     0.7086345   -1.5277347   -4.4083212 
C     1.3814765   -2.4398281   -3.5922478 
C     0.7256104   -3.3850804   -2.7867855 
C    -0.7256104   -3.3850804   -2.7867855 
C    -1.3814765   -2.4398281   -3.5922478 
C    -0.7086345   -1.5277347   -4.4083212 
C    -1.4798912   -4.3094684   -1.9233018 
C    -0.7176288   -5.2943244   -1.3276971 
C     0.7176288   -5.2943244   -1.3276971 
C     1.4798912   -4.3094684   -1.9233018 
C     1.1515379   -6.0148165   -0.1853884 
C     0.0000000   -6.4554022    0.5223966 
C    -1.1515379   -6.0148165   -0.1853884 
C    -2.8314317   -4.2116829   -1.4227003 
C    -3.2616727   -4.9216547   -0.3031939 
C    -2.3774120   -5.7954572    0.4319631 
C    -2.4433086   -6.2510373    1.8062721 
C    -1.3147171   -6.6790722    2.4974941 
C     0.0000000   -6.7025332    1.8873849 
C     2.8314317   -4.2116829   -1.4227003 
C     3.2616727   -4.9216547   -0.3031939 
C     2.3774120   -5.7954572    0.4319631 
C     2.4433086   -6.2510373    1.8062721 
C     1.3147171   -6.6790722    2.4974941 
H    -4.2652800    4.7232579    0.0828292 
H    -3.5190412    3.4843204   -1.8602668 
H     3.5190412    3.4843204   -1.8602668 
H     4.2652800    4.7232579    0.0828292 
H     3.3863882    6.1639055    2.3533072 
H     1.4143261    6.9130234    3.5611408 
H    -1.4143261    6.9130234    3.5611408 
H    -3.3863882    6.1639055    2.3533072 
H    -3.3863882   -6.1639055    2.3533072 
H    -1.4143261   -6.9130234    3.5611408 
H     1.4143261   -6.9130234    3.5611408 
H     3.3863882   -6.1639055    2.3533072 
H     4.2652800   -4.7232579    0.0828292 
H     3.5190412   -3.4843204   -1.8602668 
H    -3.5190412   -3.4843204   -1.8602668 
H    -4.2652800   -4.7232579    0.0828292 
H     2.4728845    2.4347485   -3.6080469 
H    -2.4728845    2.4347485   -3.6080469 
H     2.4728845   -2.4347485   -3.6080469 
H    -2.4728845   -2.4347485   -3.6080469 
H    -2.3275051    2.4775685   -6.2699044 
H    -3.7679132    1.2529120   -7.8813722 
H    -3.7679132   -1.2529120   -7.8813722 
H    -2.3275051   -2.4775685   -6.2699044 
H     2.3275051    2.4775685   -6.2699044 
H     3.7679132    1.2529120   -7.8813722 
H     3.7679132   -1.2529120   -7.8813722 
H     2.3275051   -2.4775685   -6.2699044 
C    -2.6070185    2.3089665    2.1006325 
C    -1.4253316    3.0326711    1.6532104 
C    -0.6980928    3.4831174    2.8300210 
C    -1.4272710    3.0367399    4.0083439 
C     0.6980928    3.4831174    2.8300210 
C    -0.7269629    2.5967059    0.5269993 
C    -2.6074813    2.3092287    3.5577464 
C    -3.0415320    1.1792935    1.3996581 
C    -3.0391985    1.1778731    4.2566935 
C    -0.7287093    2.6065546    5.1404088 
C     1.4272710    3.0367399    4.0083439 
C     1.4253316    3.0326711    1.6532104 
C     0.7287093    2.6065546    5.1404088 
C    -1.1786715    1.4272949    5.8671772 
C    -2.3099297    0.7280910    5.4351157 
C    -3.4900102    0.0000000    3.5281387 
C    -3.4895444    0.0000000    2.1289687 
C    -2.3144142    0.7289431    0.2185660 
C    -1.1787553    1.4232706   -0.2058269 
C     0.7269629    2.5967059    0.5269993 
C     2.6074813    2.3092287    3.5577464 
C     2.6070185    2.3089665    2.1006325 
C     0.0000000    0.6974933   -0.6604560 
C     1.1787553    1.4232706   -0.2058269 
C    -3.0415320   -1.1792935    1.3996581 
C    -2.3144142   -0.7289431    0.2185660 
C    -3.0391985   -1.1778731    4.2566935 
C    -2.3099297   -0.7280910    5.4351157 
C     0.0000000    0.6989883    6.3166060 
C     1.1786715    1.4272949    5.8671772 
C     2.3099297    0.7280910    5.4351157 
C     3.0391985    1.1778731    4.2566935 
C     3.0415320    1.1792935    1.3996581 
C     2.3144142    0.7289431    0.2185660 
C    -1.1787553   -1.4232706   -0.2058269 
C     0.0000000   -0.6974933   -0.6604560 
C    -2.6074813   -2.3092287    3.5577464 
C    -2.6070185   -2.3089665    2.1006325 
C    -1.1786715   -1.4272949    5.8671772 
C     0.0000000   -0.6989883    6.3166060 
C     3.4900102    0.0000000    3.5281387 
C     3.4895444    0.0000000    2.1289687 
C     2.3144142   -0.7289431    0.2185660 
C     1.1787553   -1.4232706   -0.2058269 
C    -0.7269629   -2.5967059    0.5269993 
C    -1.4253316   -3.0326711    1.6532104 
C    -1.4272710   -3.0367399    4.0083439 
C    -0.7287093   -2.6065546    5.1404088 
C     1.1786715   -1.4272949    5.8671772 
C     2.3099297   -0.7280910    5.4351157 
C     0.7287093   -2.6065546    5.1404088 
C     3.0391985   -1.1778731    4.2566935 
C     3.0415320   -1.1792935    1.3996581 
C     0.7269629   -2.5967059    0.5269993 
C    -0.6980928   -3.4831174    2.8300210 
C     0.6980928   -3.4831174    2.8300210 
C     1.4272710   -3.0367399    4.0083439 
C     2.6074813   -2.3092287    3.5577464 
C     2.6070185   -2.3089665    2.1006325 
C     1.4253316   -3.0326711    1.6532104 
