# Supplementary material for: An Integral-Direct GOSTSHYP Algorithm for the Computation of High Pressure Effects on Molecular and Electronic Structure
Source: J Chem Theory Comput. 2025 Jan 17;21(2):747–61. doi: 10.1021/acs.jctc.4c01502 (PMC11780742; doi:10.1021/acs.jctc.4c01502)
Supplement: Supplementary file 1 — ct4c01502_si_001.zip [file ct4c01502_si_001.zip › pincer.xyz]

88
Energy =
C     2.2907932   -1.3901193   -4.7775383 
C     1.4894971   -0.7059167   -3.8506106 
C     1.4894971    0.7059167   -3.8506106 
C     2.2907932    1.3901193   -4.7775383 
C     3.0737677    0.6983671   -5.7034176 
C     3.0737677   -0.6983671   -5.7034176 
C     0.7085097    1.4788928   -2.8447109 
C     1.3847638    2.2590970   -1.9081640 
C     0.7256016    3.0462068   -0.9475115 
C    -0.7256016    3.0462068   -0.9475115 
C    -1.3847638    2.2590970   -1.9081640 
C    -0.7085097    1.4788928   -2.8447109 
C     1.4769883    3.7950405    0.0739587 
C     0.7173159    4.6622477    0.8334694 
C    -0.7173159    4.6622477    0.8334694 
C    -1.4769883    3.7950405    0.0739587 
C    -1.1510708    5.1700437    2.0851830 
C    -0.0000000    5.4835207    2.8580548 
C     1.1510708    5.1700437    2.0851830 
C    -0.0000000    5.4830629    4.2459206 
C    -1.3136500    5.3527445    4.8444067 
C    -2.4408942    5.0460109    4.0899661 
C    -2.3736008    4.8371051    2.6574583 
C    -3.2538457    4.0971846    1.7851670 
C    -2.8236823    3.5980709    0.5561982 
C     1.3136500    5.3527445    4.8444067 
C     2.4408942    5.0460109    4.0899661 
C     2.3736008    4.8371051    2.6574583 
C     3.2538457    4.0971846    1.7851670 
C     2.8236823    3.5980709    0.5561982 
C    -1.4894971    0.7059167   -3.8506106 
C    -1.4894971   -0.7059167   -3.8506106 
C    -2.2907932   -1.3901193   -4.7775383 
C    -3.0737677   -0.6983671   -5.7034176 
C    -3.0737677    0.6983671   -5.7034176 
C    -2.2907932    1.3901193   -4.7775383 
C     0.7085097   -1.4788928   -2.8447109 
C     1.3847638   -2.2590970   -1.9081640 
C     0.7256016   -3.0462068   -0.9475115 
C    -0.7256016   -3.0462068   -0.9475115 
C    -1.3847638   -2.2590970   -1.9081640 
C    -0.7085097   -1.4788928   -2.8447109 
C    -1.4769883   -3.7950405    0.0739587 
C    -0.7173159   -4.6622477    0.8334694 
C     0.7173159   -4.6622477    0.8334694 
C     1.4769883   -3.7950405    0.0739587 
C     1.1510708   -5.1700437    2.0851830 
C    -0.0000000   -5.4835207    2.8580548 
C    -1.1510708   -5.1700437    2.0851830 
C    -2.8236823   -3.5980709    0.5561982 
C    -3.2538457   -4.0971846    1.7851670 
C    -2.3736008   -4.8371051    2.6574583 
C    -2.4408942   -5.0460109    4.0899661 
C    -1.3136500   -5.3527445    4.8444067 
C    -0.0000000   -5.4830629    4.2459206 
C     2.8236823   -3.5980709    0.5561982 
C     3.2538457   -4.0971846    1.7851670 
C     2.3736008   -4.8371051    2.6574583 
C     2.4408942   -5.0460109    4.0899661 
C     1.3136500   -5.3527445    4.8444067 
H    -4.2575294    3.8329820    2.1308238 
H    -3.5114427    2.9603378   -0.0047002 
H     3.5114427    2.9603378   -0.0047002 
H     4.2575294    3.8329820    2.1308238 
H     3.3856202    4.8690892    4.6125014 
H     1.4132708    5.4062751    5.9325538 
H    -1.4132708    5.4062751    5.9325538 
H    -3.3856202    4.8690892    4.6125014 
H    -3.3856202   -4.8690892    4.6125014 
H    -1.4132708   -5.4062751    5.9325538 
H     1.4132708   -5.4062751    5.9325538 
H     3.3856202   -4.8690892    4.6125014 
H     4.2575294   -3.8329820    2.1308238 
H     3.5114427   -2.9603378   -0.0047002 
H    -3.5114427   -2.9603378   -0.0047002 
H    -4.2575294   -3.8329820    2.1308238 
H     2.4765775    2.2546860   -1.9257923 
H    -2.4765775    2.2546860   -1.9257923 
H     2.4765775   -2.2546860   -1.9257923 
H    -2.4765775   -2.2546860   -1.9257923 
H    -2.2894267    2.4828233   -4.7681279 
H    -3.6831844    1.2505858   -6.4231009 
H    -3.6831844   -1.2505858   -6.4231009 
H    -2.2894267   -2.4828233   -4.7681279 
H     2.2894267    2.4828233   -4.7681279 
H     3.6831844    1.2505858   -6.4231009 
H     3.6831844   -1.2505858   -6.4231009 
H     2.2894267   -2.4828233   -4.7681279 
